# Supplementary material for: Assessing Moral Judgements in Veterinary Students: An Exploratory Mixed-Methods Study from Germany
Source: Animals (Basel). 2022 Feb 25;12(5):586. doi: 10.3390/ani12050586 (PMC8909237; doi:10.3390/ani12050586)
Supplement: Supplementary file 1 [file animals-12-00586-s001.zip]

Archive with 2 entries (2 files):
- animals-1574368 Figures S1-S2.pdf
- animals-1574368-supplementary File S1.pdf
